# Supplementary material for: Rahnella aquatilis Isolated from Aedes albopictus Impairs Mosquito Reproduction Capacity
Source: Insects. 2025 Mar 2;16(3):257. doi: 10.3390/insects16030257 (PMC11942639; doi:10.3390/insects16030257)
Supplement: Supplementary file 1 [file insects-16-00257-s001.zip]

Archive with 1 entries (1 files):
- insects-3467010-supplementary.pdf
